# Supplementary material for: The Role of Human Chorionic Gonadotropin Beta (hCGβ) in HPV-Positive and HPV-Negative Oropharyngeal Squamous Cell Carcinoma
Source: Cancers (Basel). 2022 Jun 8;14(12):2830. doi: 10.3390/cancers14122830 (PMC9221036; doi:10.3390/cancers14122830)
Supplement: Supplementary file 1 [file cancers-14-02830-s001.zip]

Archive with 1 entries (1 files):
- cancers-1738595-supplementary.pdf
